# Supplementary material for: Urban foraging: Land management policy, perspectives, and potential
Source: PLoS One. 2020 Apr 7;15(4):e0230693. doi: 10.1371/journal.pone.0230693 (PMC7138303; doi:10.1371/journal.pone.0230693)
Supplement: S1 Dataset — (XLSX) [file pone.0230693.s002.xlsx]

## Sheet: Officials
Designation	Division	Site	Length (Min.Sec)	Label	Notes
Biodiversity Planner	Environment	Durban	30	EM1
Biodiversity Planner	Environment	Durban	56	EM2
Parks Manager	Parks	Durban	30.42	PM1
Agroecology Horticulturist	Community Services	Durban	40.47	CS1
Environment, Waste Manager	Community Services	Eshowe	47.39	CS2
Environment Manager	Environment	Stanger &Ballito	30	EM3
Parks Manager	Parks	Stanger &Ballito	36	PM2
Environment, Waste Manager	Community Services	KwaMbonambi	17.19	CS3
Parks Manager	Parks	Port Shepstone	30.48	PM3
Community Services Manager	Community Services	Port StJohns	14.15	CS4
Environment Manager	Environment	Scottburgh & Park Rynie	67.19	EM4
Parks Manager	Parks	Scottburgh & Park Rynie		PM4	No audio
Environmental Planner	Environment	Richards Bay & Empangeni	65	EM5
Parks Manager	Parks	Richards Bay & Empangeni	36	PM5
Environment, Waste Manager	Community Services	Richards Bay & Empangeni	18	CS5

## Sheet: EWV
Designation	Division	Site	Label	partnering with markets and fair trade	for nature’s sake rather than human benefit	Pristine nature does not exist	well-being of people is very important	the wealthy and the poor should benefit	economic incentives and markets are risky	reduce the emotional separation	partnering with markets and fair trade2	for nature’s sake rather than human benefit3	Pristine nature does not exist4	well-being of people is very important 5	the wealthy and the poor should benefit 6	economic incentives and markets are risky7	reduce the emotional separation 8
Biodiversity Planner	Environment	Durban	EM1	Agree	Agree	Agree	Agree	Agree	Agree	Agree	Managing buffer zone actively through agroecology projects for buy-in. Because we are realising it's going to become more and more of a conflict in future with food production becoming an issue in the country and securing food production areas.	You can't do conservation without people. So every single one of our management projects has a sustainable development component.		You can't do conservation without people. So every single one of our management projects has a sustainable development component. When conservation planning gets into high level plans, you have less and less ocnflict as it goes down to land owners as they are already aware about your conservation conditions.		We have no tangible way of saying this is how this wetland is benefitting x, y, and z person on the ground. We can generally say this is how it may protect us from climate impacts or it may provide water. But when you put down a development on paper saying I'm gonna employ this many people for this period of time, it's going to result in this much development, there's no way we can compete with t…
Biodiversity Planner	Environment	Durban	EM2	Agree	Neutral	Agree	Agree	Agree	Disagree	Neutral	-	That's a difficult one. I think it's a dual thing, it should be done for both purposes. I think there is intrinsic value in looking after nature, I don't think we should have to turn to human values to achieve it. But I don't really see a problem utilising nature in a way that doesn't compromise it.	That's a scale related question. I think in some places there will be very small areas where that is not true. There are some places where I feel that the hand of humans should be very limited or almost nothing.		Spatial representation of nature reserves in Durban is very centralised because group areas people were shifted to the periphery of the city where there were no opportunities. And then you get a new post-apartheid city where noone's taking nature experiences to people. If we try to bring a nature reserve to them where we want to secure a portion of land exclusively for conservation, we just would…	I don't think it's risky if they're well-planned. Provide incentive based stewardship deals to citizens.	The idea that two things that are spatially separate are going to be emotionally separated is unrealistic. If you have limited means, you can't get to nature, you could be disconnected. But if you're wealthy, people seek these opportunities to connect with nature in any case. I think emotional connection is definitely important, it definitely helps, but i don't know if it's completely required. P…
Parks Manager	Parks	Durban	PM1	Agree	Disagree	Agree	Agree	Agree	Agree	Agree			nature is a social construct				Botanic gardens as a bridge to a more milder sort of nature, heritage.
Agroecology Horticulturist	Community Services	Durban	CS1	Agree	Disagree	Agree	Agree	Agree	Disagree	Agree	Organise markets to link producers with buyers	How best can we work with nature in partnership	Humans have gone everywhere and damaged everything. People just take what's available and don't look at regenerating or refurbishing. We humans, we're greedy, we're not looking at how we can be here.	-	We don't say no to anyone, whether you're rich or poor, I don't look at your pockets or bank balance. The rich might just ask about us, but the poor ones come in and use our services, because they're looking at surviving out there. Land is a challenge, because people are pushing for property, investing millions of rand, so why would they waste people's time over small agriculture.	Nature replenishes itself	Lots of people are illiterate when it comes to nature. You gotta be emotional about these things (people damaging nature). You can't just say fine, go away. Because at the end of the day we are totally reliant on nature, and a lot of people don't know, aren't educated about that. Horticulturists manipulate nature.
Environment, Waste Manager	Community Services	Eshowe	CS2	Agree	Agree	Neutral	Agree	Disagree	Disagree	Agree	-	-	Wilderness is uninterrupted; not uninterrupted at all, but an area that is less interrupted. But in order for forest to remain as it is, there must be people watching around it, for instance, for alien plants.	-	Eish! That is a pregnant statement! For us, the poor have to benefit from the environment. Who led to the current situation? The developers, isn't it? Why don't they care about the environment? What they care most about is to enrich themselves, to leave a legacy for their families. The poor can assist [in nature conservation]. Development comes with a lot of challenges from the environmental poin…	Why do we have fruit trees at the end of the day? For those that actually need food, isn't it?	Nature and development should be kept separated. Else we will allow people with billions to build hotels within nature reserves.
Environment Manager	Environment	Stanger &Ballito	EM3	Agree	Agree	Agree	Agree	Agree	Disagree	Agree	-	-	-	-	For example, people must have access to all amenities. Because as a developer, the selling point is this public resource.	-	I think people should integrate so they understand what the environment gives them, instead of destroying it. They must work with it. So we wouldn't have this flooding and whatnot if we understood, if we didn't separate the emotional part. The first world have already made a mess and destroyed everything. If we were to separate people and nature, we intensively use river A and fence off river B, …
Parks Manager	Parks	Stanger &Ballito	PM2	Neutral	Agree	Agree	Agree	Agree	Neutral	Agree	It's iffy because it can be exploited	-	Man has had influence in all aspects of nature at the moment. A lot of areas we look at at the moment are manmade natural areas.	Link to health, ES rather than SJ	-	If people can be shown the right way to go about doing it, then I'm sure it can be used to a benefit.	There must be emoions with nature. Nature is us. People who remove nature from the environment actually experience psychological issues. A harsh or concrete environment does not allow for you to relax, your emotions don't get absorbed by it; it also enhances more of an aggressive nature.
Environment, Waste Manager	Community Services	KwaMbonambi	CS3	Agree	Agree	Disagree	Agree	Agree	Disagree	Agree	-	-	-	-	-	People are unemployed! Why should people live out of handouts? If there are platforms where they can make monye, let it be. It's not like these trees are gonna be extinct by just picking fruits and selling them.
Parks Manager	Parks	Port Shepstone	PM3	Agree	Agree	Neutral	Agree	Agree	Disagree	Agree	Not only nature conservation, but I think it is also getting rid of employment	Nature should take priority, but I think it needs to be protected for both.	Humans have been everywhere, so chances are very minimal.			Demand may ensure resource perpetuity	It's always people and nature, not nature undisturbed. It's always best to have a joint balance. Where we live there should always be an existence of nature.
Environment Manager	Environment	Scottburgh & Park Rynie	EM4	Agree	Neutral	Disagree	Agree	Agree	Disagree	Neutral	In terms of an SEA, it speaks of natural goods and services that the environment has to offer. It has to be done in a maner which doesn't destroy the environment.	It's quite difficult, because as much as we want to protect the environment, people also need to live. We can't protect the environment by saying you can't do that. Because the population in this world is growing and there's nothing much we can do about that.	In deep rural areas, the environment is pristine, natural, not touched, and you can see it looks beautiful. There are pristine portions of land out there, not easily accessible. I mean if it was accessible it wouldn't be pristine.	Link to health, ES rather than SJ	Both should benefit, but rich people can afford to stay close to nature, but poor people may not have access to much of it. Financially, it is a challenge. Often the poor don't benefit.	As long as they don't harm the resource base, it may encourage propagation and perpetuity	Depends on peoples' priorities. There are strong dichotomies between conservation and development, rich and poor, love of nature and need of jobs.
Parks Manager	Parks	Scottburgh & Park Rynie	PM4	Agree	Neutral	Disagree	Agree	Agree	Disagree	Agree	It's a good thing. A lot of people are unemployed [and such activities] encourage people to do their own things to make money.	You often need protection, or else some people just go do their own things. It's a catch twenty two situation.		Link to health, ES rather than SJ	It doesn't change anything, we're still human.	If you're taking from mother nature, it's a good thing.	Education and awareness play an important role in nature conservation [and emotional connection].
Environmental Planner	Environment	Richards Bay & Empangeni	EM5	Agree	Disagree	Disagree	Agree	Agree	Neutral	Agree	We recognise that our natural systems yield goods and services which have a rand and cent value in the biodiversity economy	We have to align conservation imperatives to what is good for humanity. You are never going to survive in this environment purely punting your conservation imperative without outlining the value or risk that's going to pose on the society.	Even in the urban context, fortunately or unfortunately, because it could be a lot worse, we have to live with these natural spaces, and whereas they are pollutex and degraded, they still serve very high level of services for communities and fauna as well.	We are going to have to incorporate the land claim	When conservation is linked to biodiversity economy, it becomes more palatable for politicians to buy into our principles	If we are obstructing areas for economic use when we proclaim areas for nature conservation, we need to ensure that they do in fact yield economic benefits that other forms of the economy do. But with nature you aren't in complete control, there are uncertainties.	We could see a bigger relevance in having biospheres in the built-up environment where communities have access to foraging and agriculture in the least impactful way possible. But having this blend, that's broader than what we see as an ecosystem, because space is so highly contested. In a future where our nutritional needs and production systems might change, perhaps the only benefit communities…
Parks Manager	Parks	Richards Bay & Empangeni	PM5	Agree	Neutral	Agree	Agree	Agree	Disagree	Agree	-	Both are equal. Humans cannot survive without nature, it's balancing. Protecting nature for nature's sake automatically protects it for humans.	-	-	-	-	Nature and development cannot be separated. There is no life without nature, those things need to work together.

## Sheet: Foraging
Designation	Division	Site	Label	Stance	Relation to function	Department function	Ecological function	Worldviews	Cautions	Commercial foraging?	Relation to function2	Department function3	Ecological function4	Worldviews5	Does foraging occur?	Column1
Biodiversity Planner	Environment	Durban	EM1	Pro	not only will it attract humans, it will attract indigenous birds and other faunal species which will also be foraging on those species	Biodiversity protection	Providing food for indigenous fauna	I must say I've never said there are people that forage or use fruits from our open spaces, but I usually say people may be eating the animals which rely on these spaces (and the fruits that grow in them)	Provided it is done sustainably	Pro	Alternative to requests for agriculture in protected areas	Demarcating protected areas and regulating land use within	Alternative to traditional agricultural species that are resource intensive	I don't know if indigenous fruits are what people are looking at when they say agriculture. But if we just do it and think about it in a transformative way, because we don't have to do things like we did in the past. They used to call DMOSS Demon, because people found that it took land away. I think it will be very interesting. We have never engaged with it in any kind of meaningful debate or dis…	Yes, examples	Carissa, medicinal bark
Biodiversity Planner	Environment	Durban	EM2	Pro	Promoting sustianable natural resource and open space use, reducing crime	Biodiversity protection	Less destructive more optimal (wastage wise) use	Is it possible to cultivate these fruits? If there's that kind of demand, that would be a lot easier, with transport costs. Now everybody's got access to their own resource. So maybe the more long-term sustaianbel solution would be to take those trees to people. Most of the plants are not rare and can sustain some offtake, so maybe you could have sacrificial trees which you could strip absolutely…	We would want to try and think about the sustainability fo the activity. Is there any science tounderstand what a sustainabel offtake would be. To be sustainable, a plant only ahs to produce one more in its entire life. A female plant produces between 5 and 10 thousand fruits every single year, and only one of those actually has to ever be dispersed to a suitable site, germinate, grow to adulthoo…	Pro	Promoting sustainable natural resource use	Biodiversity protection	There's nothing we've talked about that threatens these plants.	Weed is in the eye of the beholder. A forager would take it as fantastic, but most people see wild spinach as weeds.	Yes, examples	medicinal bark, Carissa sold, passiflora foraged, annona, berchemia, mimusops, phoenix edible
Parks Manager	Parks	Durban	PM1	Pro	Trial for agricultural plants; repository of cultural plants; research and learning; awareness and education; value and relationship to people	Planting and propagation of protected and useful trees	Weeds can be efficient, nutritional	People may not eat foreign fruit, parks managers may not plant messy trees		Pro	Research and knowledge dissemination for alternative food	Trial grounds for working gardens; information on what to plant where, where to find it, etc.			Probably does happen, without our knowledge or permission + examples	Spondias dulcis, mushroom foraged; Harpephyllum, Syzygium samarangense, Plinia cauliflora, Pouteria campechiana edible
Agroecology Horticulturist	Community Services	Durban	CS1	Pro	Augments food production and security	Capacity building and partnerships to promote sustianable urban food production	Offering food to other fauna as well	We encourage horticulturists and managers to plant trees which bear fruit so we're catering not only to humans, but for other animals as well. It will reduce the monkey meance, but it could encourage growth, because they breed by the amount of food they see.	Might encourage monkey breeding and nuisance	Pro	Add to existing market portfolio, bridge seasonality	Aid market linkages between small growers and buyers			Yes, examples	Syzygium, Carissa macrocarpa, Psidium, Eugenia foraged; Syzygium, Psidium cattle, Eugenia sold
Environment, Waste Manager	Community Services	Eshowe	CS2	Pro	Use of proactively planted plants	Planting and propagation of protected and useful trees	Protection of climate change resilient species	What are fruits for?		Pro	Poverty alleviation, cleanliness promotion, safety	Planting and propagation of useful trees	No concerns		Avocado
Environment Manager	Environment	Stanger &Ballito	EM3	Pro	Aids open space management	Environmental protection	Open spaces are sensitive/undevelopable anyway	There wouldn't be a problem, because I grew up eating wild fruits anyway		Pro	Deriving benefits from undevelopable land	Environmental protection	Priority areas are segregated and fenced off from people anyway	Unless someone is causing a nuisance; other than that people use it anyhow.	Yes	I grew up eating syzygium
Parks Manager	Parks	Stanger &Ballito	PM2	Pro	Helps parks management	Biomass removal that would otherwise have to be done by workers	Seed dispersal aid	It's nature. People should be able to pick up what's there		Pro	Formalisation through LED might deter unsustainable offtake	Planting and propagation of useful trees	Bark stripping with limited damage by traditional healers	There are poor people who can benefit from harvesting and marketing certain elements of green spaces	Bark stripping, no other observation	Bark medicinal
Environment, Waste Manager	Community Services	KwaMbonambi	CS3	Cautious	Helps parks management	Biomass removal that would otherwise have to be done by workers	None stated	It's dangerous, especially for growing children, because they're not really aware; not like our fathers and older people who grew up on farms and are very knowledgeable of indigenous things.	Difficult to differentiate between edible and 'poisonous alien' fruits. Foraging fine so long as appropriate fruit and no dangerous behabious (e.g. climbing).	Pro	Livelihood provision	Livelihood provision through forage sales	It's not like the trees are gonna be extinct	Why should people live out of handouts? If there is a platform they can make money, let it be.	Children and animals play around trees, may eat some fruits.
Parks Manager	Parks	Port Shepstone	PM3	Cautious	May threaten protected or vulnerable trees	Planting and propagation of protected and useful trees	Tree destruction and species threat	Somehow needs to be protected, by some sort of permission from the municipality or organisation, so it is not free for all	Not necessary to police places, but make sure that the tree doesn’t get destroyed	Pro	If there is a demand for those kind of fruits, then your nurseries will come in, making sure that it's cultivated	Encouraging more cultivars?	Diversifying food base	It's opportunity, I don't see risk there	Only seen some selling	Sales
Community Services Manager	Community Services	Port StJohns	CS4	Pro	Cleaning so people may use vegetation; Vendors on the beach	Beach maintenance	None stated	First come first serve, foraging helps families, users are responsible about sustainability		Pro	Link to LED	foragers need institutional support for market linkages	No concerns	Foragers are responsible about sustainable use	Yes
Environment Manager	Environment	Scottburgh & Park Rynie	EM4	Cautious	May threaten protected or vulnerable trees	Planting and propagation of protected and useful trees	Indigenous species do not yield edible fruits'	People would not eat fruits from trees they don't know about	Harvest may be unsustianable, encourage exotic and alien propagation	Pro	They can take the fruits and plant more trees to sell more fruit.	Planting and propagation of useful trees	No concerns		Carissa and bark stripping, but noone seen harvesting, only post harvest signs visible.	Carissa, medicinal bark
Parks Manager	Parks	Scottburgh & Park Rynie	PM4	Cautious	May encourage propagation of alien invasives	Alien invasive control	We don’t have indigenous wild edible fruit species here'	People would buy unfamiliar fruit from supermarkets rather than pick it themselves	Fruits may not be utilised, may encourage exotic and alien propagation	Pro			No concerns	If you're taking from mother nature, it's a good thing. My problem is with stealing. Harvesting from open spaces isn't stealing. There is a novelty about unusual fruits that makes people want to buy.	Guavas and mangoes from the roadside, not many wefs available here. Some people sell mango and jackfruit on the street.	Guava sales
Environmental Planner	Environment	Richards Bay & Empangeni	EM5	Pro	Adding human advantage to nature protection; enhancing ecosystem services; delivering public benefits through partnerships	Environmental protection	Enhancing ecosystem service conservation and delivery			Pro	Recognising rand and cent value of ecosystem services	Linking human benefit to biodiversity conservation through the biodiversity economy; LED market linkages and product development	Multifunctional biodiversity reserves and corridors; climate change resilience		Reeds and hyacinths
Parks Manager	Parks	Richards Bay & Empangeni	PM5	Pro	Food security	Planting and propagation of protected and useful trees	None stated	Everyone can walk here if they see some seeds or fruits on plants and they can just take it. Collection is not a problem.	Damage to plants, example bark stripping	Pro	Job creation, crime reduction, growing tourism economy and infrastructure	Planting and propagation of useful trees	No concerns	Job creation, community engagement, crime reduction		Edible Syzygium
Environment, Waste Manager	Community Services	Richards Bay & Empangeni	CS5	Pro	Collab with Parks, reporting illegal dumping	Litter picking, street and open space cleaning	None stated

## Sheet: Planting
Designation	Division	Site	Label	Species list	Species selection criteria	Target location	BudgetPrimary
Biodiversity Planner	Environment	Durban	EM1	NA	NA	NA	NA
Biodiversity Planner	Environment	Durban	EM2	NA	NA	NA	NA
Parks Manager	Parks	Durban	PM1	NA	NA	NA	NA
Agroecology Horticulturist	Community Services	Durban	CS1	Yes	Indigenous, fruit, food	All public and private land	Internal
Environment, Waste Manager	Community Services	Eshowe	CS2	No	Fruit, shade, indigenous, succulents; guidance and sponsorship from DAFF, EPIP	Low income housing yards, schools	EPIP
Environment Manager	Environment	Stanger &Ballito	EM3	No	Area history, design and species guidance from parks and gardens	Low income housing yards, schools	Internal
Parks Manager	Parks	Stanger &Ballito	PM2	Yes	What suits the area; one indig, one fruit; non-aggressive growth and fruting; medium maturity size; non-messy trees.	Low income housing yards, open spaces	Internal
Environment, Waste Manager	Community Services	KwaMbonambi	CS3	No	Guidance and sponsorship from DEA, Wildlands	Small town rehabilitation, sidewalks	Infrastructure
Parks Manager	Parks	Port Shepstone	PM3	Yes	Indigenous, ornamentals, guidance and sponsorship from DEA, DAFF	Low income housing amenities, open spaces, schools	Internal
Environment Manager	Environment	Scottburgh & Park Rynie	EM4	Yes	Tree Policy	Low income housing amenities, open spaces	Internal
Parks Manager	Parks	Scottburgh & Park Rynie	PM4	Yes	Tree Policy	Low income housing amenities, open spaces	Internal
Environmental Planner	Environment	Richards Bay & Empangeni	EM5	NA	NA	NA	NA
Parks Manager	Parks	Richards Bay & Empangeni	PM5	No	Indigenous, drought resistant; fruit, indigenous shade, vegetables	Low income housing yards, open spaces	Internal

## Sheet: Management
Designation	Division	Site	Label	Space types	Practices	Workers	Policy	Skilling	Challenges	Citizen Collabs	Role of OS	Pressures
Biodiversity Planner	Environment	Durban	EM1	All	EIA& Planning, Protection (partnerships, stewardship), Restoration (alien invasive, burning), awareness and education	21?	DMOSS	Treepreneurs, SMMEs alien invasives and burning	Alien invasives, agricultre, coomercial muti, development pressure, economic value quantification, fragmentation, land invasion (settlements), orchards, Sand mining	Treepreneurs and SMMEs, servitudes and stewardships
Biodiversity Planner	Environment	Durban	EM2	All	EIA& Planning, Protection (partnerships, stewardship), Restoration (alien invasive, burning), awareness and education	21?	DMOSS	Stakeholder EIA, management, marketing, zoning	Crime, Ingonyama dual administration, Resource allocation, uses conflicting with conservation purpose	Special ratings areas, stewardship agreements, tribal areas
Parks Manager	Parks	Durban	PM1	Durban Botanical Gardens	Permaculture	20 dedicated	Permission for plant material removal		Awareness of useful plants, liability for use, 'illegal' foraging, percieved inferiority of wild foods, attractiveness of working gardens, co-management?	Aware+edu
Agroecology Horticulturist	Community Services	Durban	CS1	Public and private open spaces	Bio-intensive, compost, organic, permaculture, waste water	7 dedicated, 4 EPWP	PtO, MoU, Constitution, Business plan	Training interested citizens in landscaping, growing soils, organic permaculture, business planning	Land fragmentation, soil quality, youth interest, machinery, economis of scale, monkey raids, seasonality	Fundamental		Property development
Environment, Waste Manager	Community Services	Eshowe	CS2	Verges, open spaces	Cutting, trimming, biomass removal, planting	EPIP	None	Landscaping	Budget, tree theft
Environment Manager	Environment	Stanger &Ballito	EM3	All	EIA, Environmental monitoring, awareness and education, compliance, planning, offsets	4 dedicated	BOSMap	NA	Low-res mapping, ambivalence of policy, Illegal use of PUGS, lack of resources	Dolphin Coast Conservancy, UIP
Parks Manager	Parks	Stanger &Ballito	PM2	Verges, open spaces	Cutting, trimming, biomass removal; Limited herbicides and pesticides.	Small emerging local contractors able to handle 300k sqkm (14)	Contractor procurement: small, emerging, local; maintenance inspection and approval	Alien invasive workshops	12 untended divisions	Maintenance assistance in conservancies; planting, vigilance, fundraising, equipment in neighbourhoods; landscaping by individuals
Environment, Waste Manager	Community Services	KwaMbonambi	CS3	Verges, open spaces	Spraying, weeding, trimming	EPWP General workers	None	Landscaping	Budget, alien invasives	Waste campaigns, alien awareness drives
Parks Manager	Parks	Port Shepstone	PM3	Verges, open spaces	Cutting, trimming, landscaping		None		Ambivalence of policy; illegal dumping; theft and vandalism
Community Services Manager	Community Services	Port StJohns	CS4	Beach vegetation	Cleanliness, safety, planting		None		Waste management
Environment Manager	Environment	Scottburgh & Park Rynie	EM4	All	EIA, Environmental monitoring, awareness and education, compliance, planning, offsets		Tree policy; legal wm process	NA	Staffing shortage; illegal cutting, dumping; alien invasives; lots of untended land	Maintenance assistance in conservancies; planting, vigilance, fundraising, equipment in neighbourhoods; landscaping by individuals
Parks Manager	Parks	Scottburgh & Park Rynie	PM4	Verges, open spaces	Cutting, trimming, biomass removal	EPWP General workers	Tree policy; legal wm process	Basic+felling sp team	Staffing shortage; illegal cutting, dumping; alien invasives; lots of untended land	Maintenance assistance in conservancies; planting, vigilance, fundraising, equipment in neighbourhoods; landscaping by individuals
Environmental Planner	Environment	Richards Bay & Empangeni	EM5	All	EIA, Environmental monitoring, awareness and education, compliance, planning, offsets		Environmental Services Management Plan	NA	Industrial development Offsetting, illegal occupation, sensitive area conservation, land restitution, ecosystem fragmentation
Parks Manager	Parks	Richards Bay & Empangeni	PM5	Verges, open spaces	Cutting, trimming, biomass removal; Limited herbicides and pesticides.		None		Illegal dumping, activity; alien invasives	None
Environment, Waste Manager	Community Services	Richards Bay & Empangeni	CS5	Streets, open and public spaces	Litter picking, street and public and open space cleaning; awareness and education		Reporting to toll-free number, legal process	NA	Vehicles in parks, illegal dumping, lack of sense of responsibility	Adopt a verge, report illegal dumping, awareness and education campaigns

## Sheet: Networks
Metropolitan Network						Medium-sized Municipalities Network						Small Municipalities Network						Transfer	Weight
Origin	Destination	Contents	Details	Weight		Origin	Destination	Contents	Details	Weight		Origin	Destination	Contents	Details	Weight		Use/Approval	1
Citizens	Agroecology	Use	PTO	1		CitizenGroups	Environment	Management	Fundraising, vigilance, maint	3		DAFF	Community Services	Sponsorship	Trees, funds	4		Advice/Expertise	2
CitizenGroups	Agroecology	Use	PTO	1		CitizenGroups	Parks	Management	Fundraising, vigilance, maint	3		DAFF	Developers	Advice	Plantation	2		Management/Services	3
Environment	Agroecology	Use	PTO	1		CitizenGroups	Waste	Management	Aware, clean, report	3		DAFF	Developers	Use	SEA, EIA	1		Sponsorship/Resources	4
Developers	Agroecology	Use	PTO	1		DAFF	Parks	Sponsorship	Trees, funds	4		DAFF	Community Services	Use	Cutting	1
Agroecology	CitizenGroups	Advice	Biointensive perma	2		DAFF	Environment	Sponsorship	Trees, funds	4		EDTEA	Developers	Advice	Plantation	2
Agroecology	CitizenGroups	Management	Equipment	3		DAFF	Developers	Advice	Plantation	2		EDTEA	Community Services	Sponsorship	Trees, funds	4
Agroecology	CitizenGroups	Sponsorship	Seeds,ferts	4		DAFF	Developers	Use	SEA, EIA	1		EDTEA	Developers	Use	SEA, EIA	1
Agroecology	Citizens	Advice	Biointensive perma	2		DAFF	Parks	Use	Cutting	1		EDTEA	Citizens	Management	AIC, burns, cons	3
Agroecology	Citizens	Management	Equipment	3		Developers	Environment	Sponsorship	Trees, funds	4		Community Services	Citizens	Management	AIC, burns, cons	3
Agroecology	Citizens	Sponsorship	Seeds,ferts	4		EDTEA	Developers	Advice	Plantation	2		Community Services	Citizens	Use	EIA, capacity, aware	1
Agroecology	Environment	Advice	Biointensive perma	2		EDTEA	Environment	Sponsorship	Trees, funds	4		NGOs	Developers	Advice	Plantation	2
CitizenGroups	Environment	Management	Fundraising, vigilance, maint	3		EDTEA	Parks	Sponsorship	Trees, funds	4		NGOs	Community Services	Advice	SEA, EIA	2
CitizenGroups	Parks	Management	Fundraising, vigilance, maint	3		EDTEA	Developers	Use	SEA, EIA	1		NGOs	Citizens	Sponsorship	Plantation	4
CitizenGroups	Waste	Management	Aware, clean, report	3		Environment	Citizens	Management	AIC, burns, cons	3		NGOs	Community Services	Management	AIC, burns, cons	3
DAFF	Parks	Sponsorship	Trees, funds	4		Environment	Citizens	Use	EIA, capacity, aware	1		NGOs	Community Services	Sponsorship	Plantation	4
DAFF	Environment	Sponsorship	Trees, funds	4		Environment	CitizenGroups	Management	Fundraising, vigilance, maint	3		NGOs	Citizens	Management	AIC, burns, cons	3
DAFF	Developers	Advice	Plantation	2		Environment	NGOs	Advice	Plantation	2		Community Services	Citizens	Use	Rec, aware	1
DAFF	Developers	Use	SEA, EIA	1		Environment	Developers	Advice	Plantation	2		Community Services	Citizens	Sponsorship	Plantation	4
DAFF	Parks	Use	Cutting	1		Environment	Parks	Sponsorship	Trees, funds	4		Community Services	Citizens	Use	Aware, clean, report	1
Developers	Environment	Sponsorship	Trees, funds	4		Environment	Waste	Management	Aware, clean, report	3
EDTEA	Developers	Advice	Plantation	2		Environment	Developers	Use	SEA, EIA	1
EDTEA	Environment	Sponsorship	Trees, funds	4		Environment	Parks	Management	AIC, burns, cons	3
EDTEA	Parks	Sponsorship	Trees, funds	4		NGOs	Developers	Advice	Plantation	2
EDTEA	Developers	Use	SEA, EIA	1		NGOs	Environment	Advice	SEA, EIA	2
Environment	Citizens	Management	AIC, burns, cons	3		NGOs	Citizens	Sponsorship	Plantation	4
Environment	Citizens	Use	EIA, capacity, aware	1		NGOs	Parks	Management	AIC, burns, cons	3
Environment	CitizenGroups	Management	Fundraising, vigilance, maint	3		Parks	Citizens	Use	Rec, aware	1
Environment	NGOs	Advice	Plantation	2		Parks	CitizenGroups	Management	Fundraising, vigilance, maint	3
Environment	Developers	Advice	Plantation	2		Parks	Environment	Advice	Plantation	2
Environment	Parks	Sponsorship	Trees, funds	4		Parks	Citizens	Sponsorship	Plantation	4
Environment	Waste	Management	Aware, clean, report	3		Parks	Waste	Management	Aware, clean, report	3
Environment	Developers	Use	SEA, EIA	1		Waste	Citizens	Use	Aware, clean, report	1
Environment	Parks	Management	AIC, burns, cons	3		Waste	CitizenGroups	Management	Aware, clean, report	3
NGOs	Developers	Advice	Plantation	2		Waste	Environment	Management	Aware, clean, report	3
NGOs	Environment	Advice	SEA, EIA	2
NGOs	Citizens	Sponsorship	Plantation	4
NGOs	Parks	Management	AIC, burns, cons	3
Parks	Citizens	Use	Rec, aware	1
Parks	CitizenGroups	Management	Fundraising, vigilance, maint	3
Parks	Environment	Advice	Plantation	2
Parks	Citizens	Sponsorship	Plantation	4
Parks	Waste	Management	Aware, clean, report	3
Waste	Citizens	Use	Aware, clean, report	1
Waste	CitizenGroups	Management	Aware, clean, report	3
Waste	Environment	Management	Aware, clean, report	3
